# Supplementary material for: Single-Cell and Spatial Multi-Omics Analysis Reveal That Targeting JAG1 in Epithelial Cells Reduces Periodontal Inflammation and Alveolar Bone Loss
Source: Int J Mol Sci. 2024 Dec 10;25(24):13255. doi: 10.3390/ijms252413255 (PMC11675447; doi:10.3390/ijms252413255)
Supplement: Supplementary file 1 [file ijms-25-13255-s001.zip]

Archive with 1 entries (1 files):
- ijms-3329418-supplementary.pdf
